# Supplementary material for: Inter- vs. Intra-Speaker Variation in Mixed Heritage Syntax: A Statistical Analysis
Source: Front Psychol. 2019 Jul 11;10:1528. doi: 10.3389/fpsyg.2019.01528 (PMC6637972; doi:10.3389/fpsyg.2019.01528)
Supplement: DATA SHEET S1 — Average answer of each informant, for the questions relative to the German (G, see Figure 1) and the Italian (I, see Figure 2) options about phenomena F1, F2 and F3. In the last three columns, for the same phenomena, we indicate the results of the subtractions between the values obtained for the German and the Italian options (G-I, see Figure 3). [file Data_Sheet_1.xlsx]

## Sheet: Foglio1
Speaker	Age	Village	<F1G>	<F2G>	<F3G>	<F1I>	<F2I>	<F3I>	<F1G-I>	<F2G-I>	<F3G-I>
1	19	Fierozzo	1.00000	3.80000	2.07692	4.67568	1.80000	4.30769	1.81081	1.00000	1.00000
2	20	Fierozzo	1.11111	4.20000	4.00000	4.91667	3.00000	5.00000	4.88889	5.00000	4.00000
3	26	Fierozzo	1.00000	3.40000	1.46154	4.13514	1.60000	3.92308	1.05405	1.00000	1.00000
4	26	Fierozzo	1.00000	1.20000	1.00000	3.59459	2.60000	5.00000	1.00000	1.00000	1.00000
5	32	Fierozzo	1.79412	4.50000	3.53846	4.94286	3.60000	4.61538	3.35294	-99.00000	1.40000
6	30	Fierozzo	1.29730	3.20000	3.38462	4.48649	2.60000	4.76923	3.75676	1.00000	1.00000
7	37	Fierozzo	1.00000	3.40000	1.30769	4.48649	1.00000	3.69231	1.72222	5.00000	1.20000
8	39	Fierozzo	1.88571	4.20000	3.46154	4.24324	2.20000	3.07692	4.51351	1.00000	1.60000
9	46	Fierozzo	1.31429	2.60000	1.53846	4.31429	1.00000	4.07692	1.85294	1.00000	1.00000
10	58	Fierozzo	1.54054	4.20000	4.23077	4.72973	1.00000	5.00000	3.75676	1.00000	1.80000
11	68	Fierozzo	1.45946	4.20000	3.76923	4.97297	3.00000	4.69231	3.86486	1.00000	3.40000
12	73	Fierozzo	4.20000	5.00000	4.37500	4.92857	5.00000	4.90909	4.70000	-99.00000	1.00000
13	75	Fierozzo	1.02703	3.00000	2.23077	4.86486	1.90000	4.76923	1.89189	1.00000	1.00000
14	75	Fierozzo	1.00000	3.40000	1.30769	3.78378	2.10000	4.69231	2.51351	1.00000	1.00000
15	78	Fierozzo	1.40000	3.20000	3.30769	4.72222	2.20000	4.69231	3.52778	1.00000	1.00000
16	43	Fierozzo	1.00000	3.80000	1.76923	4.89189	1.80000	4.61538	1.78378	1.00000	1.00000
17	45	Fierozzo	2.05714	3.40000	2.83333	3.77778	1.60000	3.91667	3.26471	1.00000	1.20000
18	51	Fierozzo	-99.00000	4.50000	5.00000	5.00000	3.75000	5.00000	4.76000	-99.00000	5.00000
19	54	Fierozzo	1.40541	3.00000	3.30769	4.75676	2.00000	4.84615	3.40541	4.00000	1.60000
20	57	Fierozzo	1.21622	4.60000	1.30769	4.45946	2.60000	4.84615	2.56757	1.00000	1.00000
1	20	Palu	1.52778	5.00000	4.53846	3.66667	1.50000	4.00000	4.08333	1.00000	1.40000
2	21	Palu	4.05405	3.60000	3.76923	2.97297	1.60000	3.30769	3.45946	2.00000	1.80000
3	26	Palu	3.05405	5.00000	4.76923	3.21622	1.00000	2.84615	3.89189	3.00000	4.00000
4	26	Palu	1.48649	2.60000	4.61538	3.02703	1.90000	2.00000	3.67568	1.00000	1.20000
5	26	Palu	4.24324	5.00000	4.92308	4.72973	1.50000	4.84615	4.35135	5.00000	3.60000
6	28	Palu	4.16216	4.80000	4.69231	1.05405	1.00000	1.46154	1.91892	4.00000	1.00000
7	30	Palu	3.59459	3.00000	4.76923	2.21622	1.00000	2.53846	1.91892	4.00000	1.00000
8	31	Palu	1.02703	4.40000	3.61538	3.10811	1.10000	3.92308	4.72973	5.00000	2.80000
9	38	Palu	3.96970	5.00000	4.84615	4.06061	1.70000	5.00000	4.33333	5.00000	2.60000
10	40	Palu	3.18919	4.20000	4.15385	3.64865	2.10000	4.07692	3.64865	5.00000	2.40000
11	53	Palu	4.05882	3.20000	4.10000	3.00000	2.00000	3.66667	3.14286	4.00000	-99.00000
12	58	Palu	2.89189	3.20000	4.00000	3.83784	3.00000	3.23077	3.72727	5.00000	3.57143
13	60	Palu	4.05405	4.80000	4.30769	2.86486	1.80000	3.38462	2.91892	2.00000	2.20000
14	67	Palu	2.42424	3.80000	1.92308	3.36364	1.80000	4.00000	2.36364	5.00000	3.00000
15	67	Palu	4.45946	5.00000	4.07692	2.82353	1.00000	2.84615	3.02941	1.00000	1.80000
16	77	Palu	4.00000	2.60000	3.75000	3.60000	1.00000	3.66667	4.00000	1.00000	2.60000
1	14	Roveda	1.05556	2.00000	2.61538	4.50000	1.00000	4.76923	2.36111	1.00000	1.20000
2	19	Roveda	1.50000	1.00000	2.14286	3.37500	3.00000	3.28571	1.57143	1.50000	1.16667
3	23	Roveda	1.00000	1.60000	1.69231	4.37838	1.70000	4.15385	1.66667	3.00000	1.20000
4	26	Roveda	1.37838	2.00000	1.41667	4.36111	2.75000	4.16667	3.67568	3.00000	3.80000
5	28	Roveda	2.91892	4.00000	4.46154	4.45946	2.20000	4.84615	4.81081	5.00000	3.00000
6	28	Roveda	1.38235	1.80000	2.53846	4.30556	2.20000	4.07692	3.22857	2.00000	1.20000
7	35	Roveda	1.14706	1.80000	1.90000	4.58824	1.80000	4.27273	1.28571	1.00000	1.00000
8	44	Roveda	3.06061	3.40000	4.23077	2.63636	1.80000	2.75000	3.72222	5.00000	2.60000
9	44	Roveda	1.70270	4.00000	3.46154	4.97297	2.87500	5.00000	4.00000	4.00000	2.00000
10	45	Roveda	2.37838	4.40000	2.84615	4.94595	2.10000	4.84615	4.05405	5.00000	4.20000
11	50	Roveda	1.00000	4.20000	5.00000	4.88889	1.50000	4.83333	4.33333	-99.00000	-99.00000
12	53	Roveda	1.24324	3.60000	2.30769	4.48649	1.50000	4.23077	2.75676	5.00000	1.20000
13	62	Roveda	3.16216	1.80000	4.33333	3.21622	1.00000	4.00000	3.05405	1.00000	1.00000
14	73	Roveda	2.91892	4.00000	4.46154	4.45946	2.20000	4.84615	4.81081	5.00000	3.00000
15	78	Roveda	1.30556	4.20000	1.92308	4.22222	1.00000	4.07692	2.19444	5.00000	1.40000
16	80	Roveda	-99.00000	5.00000	5.00000	4.88571	-99.00000	4.83333	4.33333	-99.00000	-99.00000
