# Supplementary material for: Inter- vs. Intra-Speaker Variation in Mixed Heritage Syntax: A Statistical Analysis
Source: Front Psychol. 2019 Jul 11;10:1528. doi: 10.3389/fpsyg.2019.01528 (PMC6637972; doi:10.3389/fpsyg.2019.01528)
Supplement: DATA SHEET S2 — Average answer of each informant, for the questions relative to scrambling (Gscram) and OV/VO (GOV/VO), as illustrated in Figure 4. [file Data_Sheet_2.xlsx]

## Sheet: Foglio1
Speaker	Age (Y-ME-E)	Village	G_SCRAM	G_OV/VO
1	O	FIEROZZO	1.00000	1.00000
2	O	FIEROZZO	-1.00000	-1.00000
3	O	FIEROZZO	1.00000	0.50000
4	O	FIEROZZO	1.00000	1.00000
5	O	FIEROZZO	-0.33333	1.00000
6	ME	FIEROZZO	-1.00000	-0.50000
7	ME	FIEROZZO	1.00000	0.00000
8	ME	FIEROZZO	-0.33333	0.00000
9	ME	FIEROZZO	1.00000	0.50000
10	ME	FIEROZZO	-1.00000	0.00000
11	Y	FIEROZZO	-1.00000	0.00000
12	Y	FIEROZZO	1.00000	-0.50000
13	Y	FIEROZZO	1.00000	0.50000
14	Y	FIEROZZO	-1.00000	-1.00000
15	Y	FIEROZZO	0.33333	0.00000
1	ME	PALU	0.33333	0.50000
2	ME	PALU	-1.00000	0.00000
3	ME	PALU	1.00000	0.50000
4	ME	PALU	1.00000	0.50000
5	O	PALU	0.33333	0.50000
6	O	PALU	0.33333	0.50000
7	O	PALU	1.00000	1.00000
8	Y	PALU	0.33333	0.50000
9	Y	PALU	-0.33333	0.50000
10	Y	PALU	1.00000	1.00000
1	O	ROVEDA	0.33333	1.00000
2	O	ROVEDA	-1.00000	0.00000
3	O	ROVEDA	1.00000	-1.00000
4	O	ROVEDA	-1.00000	-1.00000
5	O	ROVEDA	0.33333	0.00000
6	ME	ROVEDA	-1.00000	-0.50000
7	ME	ROVEDA	-1.00000	-0.50000
8	ME	ROVEDA	0.33333	0.00000
9	ME	ROVEDA	1.00000	-1.00000
10	Y	ROVEDA	-0.33333	0.00000
11	Y	ROVEDA	1.00000	1.00000
12	Y	ROVEDA	0.33333	1.00000
13	Y	ROVEDA	-0.33333	0.00000
